# Supplementary material for: A Random Forest approach to predict the spatial distribution of sediment pollution in an estuarine system
Source: PLoS One. 2017 Jul 24;12(7):e0179473. doi: 10.1371/journal.pone.0179473 (PMC5524344; doi:10.1371/journal.pone.0179473)
Supplement: S1 Table — See S1 Metadata and text for variable explanations. (CSV) [file pone.0179473.s003.csv]

TCS	Easting	Northing	Depth	Sand	Mud	WWTP_wt_Avg_I	WWTP_Wt_Max_I	WWTP_Wt_Min_I	CSO_Avg_Dist	CSO_Min_Dist	CSO_Max_Dist	Carbon
12.74	296583.6	4618356.104	4	54.23	45.77	2.00639	3.22549	1.46756	26000.52083	20601	31498	2.71
11.45	296314.415	4618555.998	4	51.19	48.81	1.99945	3.21599	1.46124	26267.16667	20868	31765	2.94
27.64	296044.186	4618756.709	4	36.52	63.48	1.9906	3.20393	1.45323	26606.625	21207	32104	7.27
8.7	296352.314	4618755.278	8	33	67	1.99475	3.20959	1.45701	26447.04167	21048	31945	6.03
2.52	298893.611	4615755.096	8	39.6	60.4	2.08841	3.34066	1.5524	22763	17364	28260	0.56
1.94	299817.624	4615754.798	9	91.86	8.13	2.1055	3.37297	1.56058	21855.04167	16456	27353	0.72
15.47	297508.011	4616021.893	12	24.1	75.91	2.05428	3.28711	1.51738	24267.70833	18868	29765	4.49
10.98	300279.989	4616021.927	23	29.1	70.9	2.11065	3.38713	1.55642	21457.45833	16058	26955	2.29
11.3	298893.574	4616288.48	10	21.91	78.09	2.08317	3.33561	1.54218	22905.52083	17506	28403	3.24
12.37	297199.816	4616555.105	12	17.79	82.21	2.0443	3.27299	1.50799	24665.04167	19266	30163	4.4
23.3	298432.032	4616555.911	16	24.81	75.18	2.07119	3.3169	1.53072	23445.64583	18046	28943	3.47
2.92	299663.37	4616555.841	14	87.85	12.14	2.09402	3.36041	1.54086	22207.70833	16808	27705	0.96
13.3	297969.659	4616822.286	14	26.92	73.08	2.05867	3.29768	1.51904	23970.85417	18571	29468	3.74
1.91	300433.906	4616822.15	9.5	94.35	5.64	2.10026	3.37749	1.53831	21727.70833	16328	27225	0.41
16.45	298432.035	4617089.296	18	20.78	79.21	2.06507	3.31145	1.5201	23584.625	18185	29082	3.82
3.48	299971.516	4617089.504	8	92.97	7.02	2.08954	3.35892	1.52968	22250.625	16851	27748	0.71
16.47	296429.415	4617355.921	9	26.76	73.24	2.01868	3.23869	1.48229	25629.16667	20230	31127	5.44
1.23	298893.513	4617355.249	5	93.06	6.94	2.06908	3.32227	1.51797	23280.52083	17881	28778	0.38
4.59	297197.294	4617623.071	13	36.02	63.98	2.0334	3.26299	1.49286	24946.52083	19547	30444	1.72
0.78	299483.672	4615548.999	9	83.34	16.67	2.10201	3.36354	1.56377	22120.5625	16721	27618	0.72
8.23	297693.051	4616464.383	14	32.81	67.2	2.05615	3.29124	1.51904	24152.45833	18753	29650	2.96
7.9	297526.734	4616737.884	17	42.85	57.15	2.04996	3.28309	1.51206	24381.04167	18982	29879	2.68
10.08	299177.116	4616875.141	14	30.13	69.86	2.0818	3.34031	1.531	22773.58333	17374	28271	3.88
5.56	298009.916	4617417.102	15.5	48.97	51.03	2.05295	3.29384	1.50809	24078.95833	18679	29576	2.21
0.89	299574.565	4617250.162	8	95.19	4.8	2.08081	3.3439	1.52386	22672.45833	17273	28170	0.55
1.59	300766.799	4616528.423	12	78.62	21.38	2.10972	3.39311	1.54696	21289.14583	15890	26787	1.14
32.2	295967.396	4614087.56	8	38.79	61.21	1.99252	3.19368	1.45528	26893.9375	21494	32391	8.48
31.53	296506.312	4614487.855	9	33.23	66.77	2.00689	3.21389	1.46872	26325.95833	20926	31823	7.63
18.1	296622.052	4614954.625	11	31.07	68.93	2.0185	3.23132	1.4803	25836.16667	20437	31334	6
20.17	296776.335	4615488.088	3	35.54	64.46	2.03109	3.25093	1.49333	25285.58333	19886	30783	5.03
6.46	300903.874	4617705.039	13	41.48	58.52	2.081	3.35287	1.51953	22419.97917	17020	27917	3.66
5.67	300857.144	4618022.696	12	39.22	60.77	2.07247	3.34116	1.51173	22749.125	17350	28247	3
7.12	301088.25	4618426.641	10.5	26.44	73.56	2.06184	3.32689	1.50225	23150.625	17751	28648	3.54
9.87	301281.001	4618889.884	11	21.34	78.67	2.04821	3.30828	1.48988	23673.04167	18274	29171	3.11
1.39	301323.301	4615439.79	16.5	89.52	10.48	2.1337	3.4284	1.57541	20297.625	14898	25795	2.68
348	317083.136	4616316.526	16.8	36.59	63.4	2.02351	3.34333	1.43432	24811.72917	343	37711	3.68
74.1	301838.073	4629719.009	38.8	37.61	62.4	2.05084	3.99879	1.23313	10901.1875	34	35799	6.5
39.4	301726.019	4628477.562	20.8	24.16	75.84	2.06884	3.93763	1.26309	11773.97917	440	34531	6.48
24.8	296014.256	4614144.012	7.3	35.74	64.26	1.99449	3.19638	1.45708	26817.97917	21418	32315	8.31
50.7	301493.315	4626187.596	7.8	45.11	54.89	2.09509	3.84138	1.31442	13327.125	3061	32634	6.53
81.5	302647.554	4633663.602	16.6	46.53	53.47	1.94592	3.83085	1.12086	11481.66667	201	40545	7.3
6.75	310244.963	4615240.501	15.6	27.82	72.18	2.11634	3.27046	1.55046	21638.29167	10210	30234	2.94
7.19	310783.653	4612920.74	26.3	23.7	76.31	2.13975	3.27694	1.59869	20947.72917	7995	30051	3.07
2.68	308871.968	4613375.177	27.9	17.35	82.65	2.15587	3.3492	1.60288	19932.5	10026	28021	2.13
7.1	310947.973	4614459.832	15.9	74.4	25.61	2.12374	3.26651	1.56377	21488.70833	9279	30345	2
10.5	309909.766	4616056.821	16.4	17.8	82.21	2.09982	3.25331	1.53332	22223.5	11105	30715	3.96
2.76	313970.505	4613207.854	6.7	45.86	54.14	2.09297	3.18794	1.54513	22732.0625	4764	33464	1.68
3.39	313114.518	4614683.716	4.4	30.26	69.73	2.08764	3.18578	1.53094	22792.10417	4629	33641	2.4
4.31	314452.023	4616197.041	5.3	27.16	72.84	2.05316	3.24871	1.47899	23851.25	2956	35696	2.82
4.38	316314.304	4615893.542	6.1	30.88	69.12	2.03857	3.31697	1.45644	24348.66667	1231	36815	2.18
3.35	314418.62	4617696.072	4.2	51.88	48.12	2.02344	3.23111	1.44332	24805.47917	3173	37106	1.91
4.48	316133.743	4618109.169	5.3	30	70	2.0051	3.26635	1.4142	25253.5	1904	38258	1.38
4.84	317471.164	4617760.213	12.3	22.37	77.63	1.99595	3.28762	1.40022	25428.125	652	38856	1.98
6.28	318120.244	4619052.846	4.8	27.33	72.67	1.96435	3.23285	1.36389	26390.5625	903	40248	1.49
3.85	315899.552	4619096.693	4.9	44.15	55.84	1.98833	3.22862	1.39744	25815.33333	2665	38921	1.99
3.54	312822.48	4620037.541	3.2	41.42	58.58	1.95755	3.12017	1.38038	27289.14583	5963	39596	1.46
6.25	315140.059	4620640.198	4	43.19	56.81	1.95435	3.16414	1.36486	27086.47917	4228	40210	2.05
2.53	317100.93	4620167.632	3.3	30.23	69.78	1.95463	3.19764	1.35717	26860.47917	2413	40514	1.35
