# Supplementary material for: A Random Forest approach to predict the spatial distribution of sediment pollution in an estuarine system
Source: PLoS One. 2017 Jul 24;12(7):e0179473. doi: 10.1371/journal.pone.0179473 (PMC5524344; doi:10.1371/journal.pone.0179473)
Supplement: S2 Table — See S1 Metadata and text for variable explanations. (CSV) [file pone.0179473.s004.csv]

Easting	Northing	Depth	Sand	Mud	Carbon	CSO_Min_Dist	CSO_Max_Dist	CSO_Avg_Dist	WWTP_Wt_Min_I	WWTP_Wt_Max_I	WWTP_wt_Avg_I	predicted_TCS_R	TCSCat.a	TCSCat.b	TCSCat.c
302628.932	4637026.327	2.9	19.6	79	9.4	372	43175	8315.435897	1.05864	3.73728	1.88644	4.046357836	high	high	high
308383.819	4625697.634	0	9.09	90.91	7.51	2357	36838	28381.20513	1.4501	3.28936	2.03479	2.95108773	high	high	med
303068.162	4635065.099	16	13.03	86.97	7.42	5746	33670	25912.38462	1.54356	3.18703	2.08935	2.906347181	high	high	med
303243.417	4635393.622	0	30.65	69.35	7.39	5041	36223	28130.51282	1.47363	3.21449	2.03771	3.032721104	high	high	med
301576.282	4628266.923	5.6	18.8	80.1	7.3	2163	32539	9434.666667	1.31024	3.88294	2.09961	3.042660357	high	high	med
301934.638	4628562.558	6.4	2	98	7	2056	32844	9197.307692	1.303	3.89379	2.09582	2.961640989	high	high	med
302656.922	4635457.622	2.1	22.3	76.4	7	322	40675	6829.025641	1.11781	3.82626	1.94299	4.071813579	high	high	high
296889.81	4616963.927	4.6	37.3	55.7	6.9	15938	26835	21114.69231	1.62542	3.3914	2.13432	3.182215444	high	high	med
308134.411	4625704.324	1	16.92	83.08	6.74	2091	36838	28380.02564	1.45639	3.31886	2.03838	2.960412948	high	high	med
301244.093	4632226.547	20	8.05	91.95	6.72	6370	32573	24985.33333	1.56229	3.18724	2.10693	2.857051609	high	med	med
302647.544	4635088.958	2.4	25.7	70.9	6.7	573	39421	6266.923077	1.14746	3.87084	1.97085	3.424536103	high	high	med
302537.586	4637566.69	3.8	50.5	47.9	6.6	574	43114	8270.512821	1.06011	3.73945	1.88753	3.642395462	high	high	high
300884.364	4631906.545	5	16.5	65.8	6.3	124	35958	6864.461538	1.22937	3.99495	2.04749	3.984237996	high	high	high
301782.797	4629863.557	14	25.7	68.8	6.1	1811	33685	8710.615385	1.28302	3.91678	2.08319	2.830721599	high	med	med
302630.143	4635900.628	2.3	15	83.6	6	341	41477	7224.897436	1.09884	3.79773	1.92535	3.846346223	high	high	high
302757.668	4629032.042	4.2	75.3	15.7	5.9	1825	32936	9120.538462	1.30083	3.89707	2.09461	2.726470559	high	med	med
304321.588	4625009.862	2.7	31.4	67.4	5.8	5826	29564	12452.23077	1.3873	3.75115	2.12199	2.666604323	high	med	med
301959.288	4627441.776	6.3	2.4	95.6	5.8	3426	31280	10474.4359	1.34105	3.83654	2.11273	2.752988369	high	med	med
301138.407	4632162.819	6.8	15.9	84.1	5.8	109	35410	7225.769231	1.2423	3.98491	2.05718	3.818727211	high	high	high
304109.57	4615947.387	11	4.4	68.6	5.7	13446	28719	22244.69231	1.6236	3.32433	2.1345	2.452321385	med	med	med
304611.531	4622129.547	10.1	35.1	55.6	5.7	19861	30758	25157.64103	1.48619	3.25182	2.02595	2.900382636	high	high	med
303009.455	4634564.454	2.6	22.8	74	5.7	79	38897	6065	1.15985	3.88952	1.98245	3.887011336	high	high	high
301739.017	4623397.542	2.6	23.6	70.1	5.6	7598	27387	13685.97436	1.42135	3.69355	2.13889	2.646403052	high	med	med
305245.364	4612610.775	5.4	41.8	55.5	5.5	4236	30615	11133.12821	1.3603	3.80762	2.11859	3.043961904	high	high	med
301423.013	4623017.386	2.7	24.1	46.6	5.5	8382	26514	14433	1.4576	3.66021	2.14926	2.658411231	high	med	med
303058.255	4623399.99	14	30.7	64.4	5.5	8294	26851	14255.64103	1.42783	3.66878	2.13971	2.598672359	high	med	med
302281.82	4625810.487	6.6	19.8	76.5	5.5	5157	29697	11865.15385	1.38198	3.77499	2.12584	2.816723236	high	med	med
302764.133	4627820.654	9.6	3.7	95.8	5.5	3044	31663	10130.84615	1.33093	3.85177	2.109	2.761729807	high	med	med
301989.639	4628236.56	5.3	13	87	5.5	2596	32384	9598.051282	1.31388	3.87607	2.10071	2.714376628	high	med	med
301000.691	4631755.506	5.7	20.9	79.1	5.5	724	34876	7788.435897	1.25495	3.95727	2.06444	3.008111301	high	high	med
302369.564	4638096.961	2.4	58.3	41.2	5.4	860	43470	8527.641026	1.05169	3.72681	1.87839	3.14426674	high	high	med
303354.239	4617538.15	6.3	29.6	29.1	5.3	14945	25842	20031.76923	1.61315	3.42673	2.15233	2.505863924	med	med	med
302591.487	4633904.843	6.5	55.8	38.6	5.3	213	38408	5898.769231	1.17141	3.90689	1.99293	3.986078468	high	high	high
301560.039	4611966.12	9.2	15.4	84.6	5.2	9123	25851	14897.12821	1.45032	3.63929	2.14763	2.35679417	med	med	med
304183.401	4618344.376	8.4	33.3	61.1	5.2	17041	27938	22337.94872	1.56356	3.35212	2.09649	2.527938154	med	med	med
301909.95	4625871.899	2.9	65.3	12.7	5.2	5548	29683	12082.02564	1.37777	3.76649	2.12184	2.79959107	high	med	med
301907.482	4626233.109	4.6	33.8	60.4	5.2	5774	29944	12311.58974	1.3716	3.75845	2.11545	2.689230998	high	med	med
307517.814	4621556.324	5	23.5	11.8	5.1	12225	23082	17432.84615	1.51327	3.5249	2.16289	2.471426316	med	med	med
302761.224	4627414.035	11	15.7	84.3	5.1	3798	31130	10594.76923	1.34353	3.83139	2.11254	2.618269174	high	med	med
303157.713	4627856.467	4.1	23.9	70.2	5.1	3497	31482	10360.5641	1.33521	3.84213	2.10883	2.746634552	high	med	med
302107.339	4629422.291	15	15	85	5.1	2142	33242	9007.25641	1.29359	3.90329	2.09002	2.602714662	high	med	med
301677.849	4632370.045	5.3	44.6	35.4	5.1	292	36873	6403.051282	1.20771	3.96285	2.02698	4.07251931	high	high	high
296258.386	4617698.599	7	6.11	93.89	5.01	24231	55193	47123.53846	1.1993	2.48944	1.63927	2.671906991	high	med	med
308048.006	4611006.376	9.3	3.6	62.4	5	18229	29126	23525.61538	1.57153	3.30989	2.07341	2.582696246	high	med	med
306531.807	4615868.284	8.3	12.4	66	5	10191	29651	22746.84615	1.63642	3.29121	2.14437	2.324327257	med	med	med
304179.031	4617544.455	7.5	22.5	39.8	5	13530	26311	20092.38462	1.57671	3.41001	2.15998	2.439820415	med	med	med
303388.977	4622199.702	10.6	18.9	80.7	5	11570	23252	16826.48718	1.49903	3.55222	2.16008	2.41137851	med	med	med
301931.401	4626645.814	4.9	30.3	64.6	5	4126	30867	11059.69231	1.35647	3.81167	2.11568	2.620276575	high	med	med
301186.672	4631359.17	12.2	7.7	92.3	5	988	34445	8057.179487	1.26515	3.94649	2.07186	2.694949239	high	med	med
306513.628	4615070.976	8.4	9.4	62.4	4.9	9902	30754	23710.89744	1.6493	3.25196	2.13435	2.309788067	med	med	med
307381.138	4619817.73	7.3	32.1	66.1	4.9	19488	30385	24785.02564	1.50272	3.26505	2.03967	2.588550662	high	med	med
302327.3	4626221.484	13.3	5.4	94.5	4.9	4604	30324	11433.41026	1.36893	3.79463	2.12073	2.568887732	high	med	med
302371.854	4629514.973	8	15	85	4.9	1527	33314	9258.333333	1.29612	3.89273	2.08779	2.632376161	high	med	med
306022.329	4610147.457	6.4	44.8	55.2	4.8	18390	29287	23477.87179	1.63931	3.30416	2.10455	2.82315929	high	med	med
308789.988	4611789.914	9.7	15.1	71.5	4.8	16492	27389	21788.53846	1.53202	3.37169	2.09425	2.324186504	med	med	med
304230.787	4622543.31	8	24.7	33.5	4.8	11039	24291	16456.4359	1.46377	3.57112	2.14903	2.452271528	med	med	med
302402.988	4629047.404	14	27.5	67.3	4.8	1615	33092	9160.589744	1.29823	3.89586	2.09161	2.676498262	high	med	med
301419.095	4630599.291	14	19.3	80.7	4.8	910	33845	8529.769231	1.27933	3.924	2.08075	2.779658639	high	med	med
301646.091	4612727.122	9.5	30.9	69.1	4.7	2919	31871	10079.38462	1.32906	3.85462	2.1076	2.594207959	high	med	med
310493.477	4613356.947	7.2	15.6	31.7	4.7	1492	33341	8800.461538	1.29125	3.91148	2.08918	2.596040654	high	med	med
307338.537	4615847.672	11.2	6.2	78.6	4.7	9428	30293	23244.89744	1.63128	3.26836	2.13936	2.271583165	med	med	med
305848.949	4619414.645	9.1	34.1	55.6	4.7	13228	24125	18422.82051	1.57288	3.48782	2.16497	2.452565486	med	med	med
303789.815	4622155.365	13.9	34.4	59.2	4.7	12454	23198	17592.51282	1.48818	3.52077	2.15095	2.504503497	med	med	med
303810.909	4622560.367	8	28.9	48.9	4.7	10586	24471	16068.25641	1.47373	3.58723	2.15278	2.328979354	med	med	med
300571.039	4631998.639	8.3	14.6	85.4	4.7	869	36810	6448.307692	1.20929	3.96353	2.02863	2.652114967	high	med	med
309754.151	4616618.726	5	9.5	89.6	4.6	12632	28103	21608.33333	1.61908	3.34625	2.14874	2.274385715	med	med	med
304193.294	4622146.535	8.8	37.6	55.4	4.6	12968	23713	18069.17949	1.48461	3.50202	2.14203	2.739783149	high	med	med
302676.422	4625005.076	15.3	19.7	79.6	4.6	5743	28953	12284.35897	1.39503	3.75535	2.13168	2.555337367	high	med	med
301554.706	4632126.779	8.4	18.7	30.2	4.6	334	35451	7309.589744	1.24133	3.97808	2.05571	3.851259415	high	high	high
310180.282	4609863.044	6.6	38.3	38.3	4.5	10724	31556	24525	1.6729	3.22343	2.12456	2.730682965	high	med	med
305778.773	4611931.859	5.1	28.1	23.4	4.5	11008	24052	16536.79487	1.51116	3.56681	2.16172	2.342539493	med	med	med
296558.987	4615580.928	5.2	53	47	4.5	18931	29828	24141.74359	1.60125	3.28491	2.09023	2.681883239	high	med	med
304914.776	4616727.688	10.1	26.9	56.3	4.5	16641	27538	21728.82051	1.6489	3.36639	2.13218	2.37801593	med	med	med
304952.501	4617532.251	8.7	27.8	51.9	4.5	12783	26491	20177.05128	1.58096	3.4036	2.16218	2.343368452	med	med	med
303014.566	4622568.913	9.1	23.2	62.4	4.5	10006	25174	15752.64103	1.49584	3.60246	2.15734	2.390825988	med	med	med
303419.068	4622567.788	9.8	19.3	36.2	4.5	10180	24572	15767.97436	1.48037	3.59951	2.15661	2.385982666	med	med	med
303055.849	4622980.027	9.9	35	56.4	4.5	12816	25588	18184.76923	1.42672	3.50785	2.1139	2.5074048	med	med	med
302394.349	4628224.24	3.9	34.1	60.5	4.5	2422	32435	9823.179487	1.31729	3.86693	2.10099	2.725405334	high	med	med
308119.896	4609827.784	15.8	27.9	60.7	4.4	12429	31113	24288.4359	1.69026	3.23919	2.12685	2.312922586	med	med	med
302366.204	4611968.327	7.2	25.8	74.2	4.4	9186	25890	15090.38462	1.47728	3.63164	2.15348	2.345237273	med	med	med
305663.41	4614289.494	8.3	34.3	62.9	4.4	55	44455	9256.051282	1.0284	3.69177	1.85282	4.00367917	high	high	high
309725.266	4614965.049	6.8	7	87.9	4.4	19155	30052	24253.84615	1.62031	3.27705	2.09874	2.509787447	med	med	med
309779.261	4615806.949	16.3	24.6	68.4	4.4	8907	31041	23867.61538	1.62471	3.24171	2.13122	2.423772547	med	med	med
306575.519	4618259.394	7.5	21.3	48.9	4.4	14089	24986	19275.5641	1.58657	3.45719	2.1555	2.379184711	med	med	med
308151.822	4618281.458	7.2	40.2	59.7	4.4	14221	25118	19201.38462	1.56803	3.45246	2.16079	2.473264405	med	med	med
307419.189	4619467.808	7.8	15.1	76.1	4.4	13625	24522	18642.05128	1.55332	3.47366	2.16523	2.255899499	med	med	med
304211.55	4624425.061	3.4	62.3	34	4.4	6220	28979	12745.38462	1.40113	3.73717	2.12847	2.655754777	high	med	med
302705.624	4625399.856	7.9	29.7	61.7	4.4	6125	30206	12786.15385	1.3721	3.74051	2.10835	2.381528847	med	med	med
302290.5	4625432.438	4.9	37.1	62.8	4.4	5903	29157	12346.82051	1.38801	3.75382	2.12673	2.908165587	high	high	med
301948.146	4627039.828	5	23.8	72.2	4.4	3944	30749	10856.5641	1.35254	3.81929	2.11713	2.641605858	high	med	med
300607.959	4631624.234	14.3	12.1	87.9	4.4	398	34976	7586.948718	1.25259	3.96773	2.06395	3.609648504	high	high	high
301751.737	4632306.874	7	29.5	25.4	4.4	580	36780	6395.641026	1.20991	3.96606	2.02931	2.988147806	high	high	med
311013.818	4611849.916	28	54.68	45.32	4.34	8194	39156	31086.46154	1.39946	3.09536	1.96013	2.615476715	high	med	med
305284.477	4609626.296	8.7	27	69.6	4.3	19888	30785	24899.97436	1.62018	3.25086	2.08624	2.674631024	high	med	med
310367.466	4610952.528	20.8	27	60.1	4.3	16413	27310	21652	1.6162	3.3745	2.1215	2.345634571	med	med	med
307333.233	4616642.275	10	19.1	74.8	4.3	14132	27794	21484.69231	1.60073	3.35724	2.13943	2.355311703	med	med	med
305792.222	4617506.112	7.5	22.4	46	4.3	12231	26698	20306.4359	1.58586	3.39624	2.16187	2.371954006	med	med	med
306652.927	4619491.788	7.9	16	76.8	4.3	13419	24316	18526.12821	1.56768	3.48099	2.1663	2.255861137	med	med	med
306619.164	4619844.933	7.4	36	58.5	4.3	13699	24443	18554.64103	1.524	3.47647	2.15656	2.471113586	med	med	med
305774.057	4619907.807	10.4	23.8	49.5	4.3	13348	24092	18239.4359	1.52402	3.48896	2.16221	2.382213837	med	med	med
304233.849	4621559.837	10.3	21.7	77.7	4.3	11734	24600	17245.20513	1.53152	3.54094	2.15698	2.373899351	med	med	med
303101.559	4624609.994	7.3	22.9	68.8	4.3	6559	28346	12851.92308	1.40572	3.73052	2.13413	2.484165816	med	med	med
302739.778	4625823.391	5.4	23.5	43.3	4.3	5201	29512	11885.20513	1.38302	3.77343	2.12731	2.612459511	high	med	med
302358.984	4626615.085	6.2	28.7	49	4.3	4306	30391	11172.15385	1.36186	3.80527	2.12025	2.543229629	high	med	med
302739.784	4626999.038	16.1	20.7	78.2	4.3	6363	30504	12897.23077	1.35834	3.73749	2.10049	2.498543778	med	med	med
302831.348	4628206.607	14.7	21.9	75.6	4.3	2718	32045	9828.589744	1.3219	3.86536	2.10505	2.616521068	high	med	med
300803.571	4611201.461	9.3	17.1	82.9	4.2	18712	29609	24008.61538	1.52109	3.2927	2.05784	2.493076996	med	med	med
300822.235	4612805.498	9.8	31.5	68.5	4.2	2521	32186	9754.615385	1.31965	3.86878	2.10395	2.53467567	med	med	med
306463.45	4614261.198	8.5	8.1	85.2	4.2	548	43890	8834.820513	1.04176	3.71187	1.86755	2.942889944	high	high	med
305727.454	4615884.477	7.9	8.6	74.3	4.2	11012	29278	22496.4359	1.64067	3.30448	2.1467	2.239325408	med	med	med
302375.275	4628647.026	4.2	31.9	31.5	4.2	2360	32849	9262.846154	1.30288	3.89144	2.09499	2.540293831	med	med	med
302000.056	4632777.8	2.8	54.7	37.6	4.2	776	37229	6163.897436	1.19929	3.95001	2.01939	3.040947012	high	high	med
300647.14	4631687.591	34	3.99	96.01	4.12	3570	35359	27194.92308	1.48986	3.26265	2.06151	2.518161609	med	med	med
319910.384	4619983.315	18	30.48	69.53	4.119	14813	45774	37704.58974	1.23211	2.8453	1.79968	2.247388951	med	med	med
311218.069	4610900.117	5.9	58.6	13.1	4.1	12499	27320	20891.53846	1.60054	3.37414	2.15705	2.477785962	med	med	med
306472.517	4613454.268	8.5	14	78.4	4.1	671	34572	8062.948718	1.26214	3.94585	2.06933	2.8443016	high	med	med
303098.157	4625000.116	6.5	38	52.9	4.1	5995	28843	12396.92308	1.39764	3.75058	2.132	2.831062625	high	med	med
302342.672	4627017.791	4.6	26.8	70.4	4.1	4170	30649	10939.28205	1.35491	3.81573	2.11763	2.579840853	high	med	med
304039.421	4615118.153	7.1	30.1	16.1	4	11924	29918	23164.28205	1.662	3.28171	2.1387	2.265868464	med	med	med
299325.272	4617245.359	4.4	98.3	1.7	4	16412	27309	21705.66667	1.59224	3.3745	2.11365	1.575248649	med	med	med
309052.139	4619032.969	6.1	58	41.9	4	14019	24886	18866.66667	1.54299	3.46071	2.16365	2.45572324	med	med	med
302687.473	4624591.407	7.3	7.3	92.7	4	6110	28597	12607.28205	1.40452	3.74108	2.13442	2.344555703	med	med	med
304047.38	4624962.925	3.4	35.2	58.3	4	6332	30208	12972.35897	1.37205	3.73315	2.10618	2.623986492	high	med	med
303105.223	4625407.729	5.1	34.4	49.9	4	5418	29881	12118.12821	1.37978	3.7657	2.12047	2.698437848	high	med	med
308954.981	4618199.995	6.3	56.4	43.6	3.9	13350	25696	19521.79487	1.56214	3.43189	2.16372	2.456722177	med	med	med
302351.029	4627830.961	3.6	23.6	24.3	3.9	2785	32130	10111.97436	1.32589	3.85423	2.10472	2.606208356	high	med	med
300781.275	4631072.669	4.3	10.4	50.7	3.9	735	34574	7842.282051	1.26207	3.95535	2.07059	2.70049532	high	med	med
309570.423	4610163.627	15.4	19.8	63.5	3.8	11575	30744	23869.46154	1.67484	3.25232	2.13256	2.373187212	med	med	med
303160.784	4611913.161	8.9	42.7	57.3	3.8	12237	24654	17568.97436	1.44881	3.52849	2.131	2.505826722	med	med	med
309670.212	4614177.623	8.8	15.3	61.9	3.8	600	41489	7265.205128	1.09853	3.79726	1.92508	2.931716722	high	high	med
298551.777	4616903.69	5.8	30	70	3.8	15629	26526	20717.15385	1.62968	3.40239	2.1446	2.290032553	med	med	med
308151.581	4617370.338	7.7	39.2	60.8	3.8	16926	27823	22189.41026	1.61159	3.35625	2.11046	2.486304567	med	med	med
302630.576	4621834.997	4.2	31.8	22.6	3.8	17461	28358	22757.69231	1.52287	3.33718	2.07748	2.375719922	med	med	med
303432.332	4622959.672	8	35.5	50.7	3.8	13160	25748	18509.87179	1.42294	3.49561	2.10809	2.461190383	med	med	med
301949.437	4627836.528	4	26.3	53	3.8	3288	31801	10205.4359	1.32767	3.84957	2.10472	2.608814384	high	med	med
305708.824	4615073.844	8	25.4	65.4	3.7	10558	30338	23400.89744	1.65514	3.26676	2.13782	2.483805245	med	med	med
306482.295	4616657.42	7.8	20.4	71.8	3.7	14646	28248	21944.66667	1.59116	3.34113	2.12732	2.52863699	med	med	med
305699.382	4616693.043	7.8	26.4	66	3.7	16437	27334	21525.23077	1.64878	3.37365	2.13424	2.461664185	med	med	med
305003.51	4618335.342	7.9	37.6	36.9	3.7	16215	27112	21511.28205	1.57406	3.38154	2.11282	2.760243108	high	med	med
305077.955	4621559.021	6.5	34.1	27	3.7	11630	23940	17083.79487	1.53476	3.54468	2.16337	2.512975904	med	med	med
302630.732	4623801.802	6.3	60.7	30.1	3.7	6728	28418	13144.25641	1.41438	3.71906	2.13343	2.6835989	high	med	med
301164.711	4608374.611	10	33.4	63.8	3.6	21416	32313	26402.38462	1.5923	3.19649	2.07305	2.670402275	high	med	med
307269.978	4612643.903	10.5	26.1	70.6	3.6	5989	30020	12645	1.3765	3.74539	2.11266	2.153013005	med	med	med
307316.908	4615042.683	11.6	20	73.9	3.6	9238	31391	24224.84615	1.63664	3.22926	2.12648	2.201079814	med	med	med
302641.677	4636257.01	1.3	55.5	40.9	3.6	434	42427	7829.769231	1.07635	3.76389	1.90436	3.364937236	high	high	med
300772.933	4611990.142	10.3	25.9	74.1	3.5	7953	26882	13952.76923	1.43497	3.68092	2.14428	2.200536823	med	med	med
307271.696	4613421.647	10.6	8.4	84	3.5	727	34243	8206.615385	1.26992	3.9387	2.07505	2.429167449	med	med	med
307286.242	4614242.381	10.7	19.7	80.2	3.5	97	42744	8017.641026	1.06886	3.75265	1.8974	3.553557309	high	high	high
302491.062	4615927.341	5.8	45	29.6	3.5	17524	28421	22638.82051	1.65259	3.33497	2.11916	2.273413053	med	med	med
296509.916	4617902.588	4.2	47.2	52.8	3.5	13059	25870	19651.46154	1.56626	3.42574	2.16185	2.174516356	med	med	med
305799.65	4618302.606	7.7	31.1	63.6	3.5	14616	25512	19906.89744	1.58326	3.43844	2.14015	2.143529584	med	med	med
302634.365	4623390.561	5.5	31.3	57.9	3.5	7607	27193	13807.35897	1.43994	3.68778	2.14475	2.12542689	med	med	med
298920.263	4595577.303	15.5	31.5	48.4	3.4	31198	45607	39234.76923	1.39983	2.72349	1.81201	2.598550399	high	med	med
300684.656	4610401.373	8	34.5	65.5	3.4	10114	28816	21989.28205	1.59846	3.32092	2.14884	2.1714961	med	med	med
297644.523	4616105.826	4.7	34.4	65.6	3.4	11085	28525	21828.20513	1.62064	3.33127	2.15112	2.203922596	med	med	med
301735.79	4623130.943	2.7	32.6	58.4	3.4	8607	26137	14523.82051	1.45141	3.65519	2.14928	2.134738532	med	med	med
304294.315	4608112.039	10.4	15.6	84.4	3.3	19894	32072	25928.33333	1.64725	3.20507	2.08617	2.451619657	med	med	med
309400.421	4608249.266	14.7	44.9	42.5	3.3	12504	32969	25975.92308	1.65781	3.17312	2.10684	2.171149697	med	med	med
309608.259	4610930.395	11.7	26.7	64.2	3.3	10529	29092	22279.53846	1.57903	3.3111	2.14011	2.124992205	med	med	med
308073.017	4613406.836	12.4	26.4	69.8	3.3	1599	33669	8550.974359	1.28349	3.92315	2.08461	2.247913489	med	med	med
298258.112	4614252.801	2.5	35.8	64.2	3.3	18852	29749	23940.23077	1.62918	3.28772	2.10229	2.453484305	med	med	med
297697.418	4616887.748	5.4	27.2	72.8	3.3	15850	26747	20960.74359	1.62887	3.3945	2.14017	2.167018075	med	med	med
307409.599	4617469.13	15.1	25.7	64.8	3.3	10000	29827	22885.69231	1.57061	3.28491	2.13215	2.116729468	med	med	med
301233.325	4631004.502	12.8	10.2	89.8	3.3	1132	34147	8170.923077	1.27219	3.94015	2.07725	2.238835238	med	med	med
319121.097	4618905.954	30	20.15	79.84	3.248	11122	24119	16646.33333	1.51837	3.56272	2.16213	2.18636569	med	med	med
308749.292	4617576.587	14	57.37	42.63	3.24	17455	48417	40347.53846	1.1653	2.74543	1.75249	2.136784288	med	med	med
306684.393	4601861.769	17.2	37	63	3.2	19534	38861	31984.10256	1.60823	2.96351	2.02343	2.419074266	med	med	med
303546.201	4609851.404	9.5	28.2	57.3	3.2	19425	30322	24513.20513	1.61664	3.26733	2.09495	2.333619103	med	med	med
301993.525	4609970.705	9	30.1	67.4	3.2	19609	30505	24707.61538	1.61031	3.26079	2.09266	2.311837982	med	med	med
303910.747	4610345.908	8.8	32.4	67.6	3.2	17488	28385	22575.87179	1.65905	3.33625	2.12117	2.149344542	med	med	med
304797.44	4610329.534	8.2	24.9	75.1	3.2	14013	28506	22111.61538	1.60979	3.33191	2.13084	2.200326919	med	med	med
308810.996	4611044.91	18.6	28.2	70.7	3.2	14328	26109	19992.38462	1.56794	3.41723	2.15634	2.108528836	med	med	med
306490.457	4612635.989	8.2	16.3	77.5	3.2	5009	29991	11762.71795	1.37718	3.78022	2.12275	2.062547385	med	med	med
308069.035	4612634.713	14.3	22.7	77	3.2	5926	29059	12489.4359	1.39922	3.74763	2.13036	2.100999999	med	med	med
301672.975	4614393.153	6.8	84.7	15.3	3.2	12194	30741	23930.92308	1.68148	3.25239	2.13105	1.189584977	low	low	med
303230.139	4615201.426	6.7	29.3	25	3.2	19103	30000	24191.12821	1.62371	3.27879	2.08881	2.342348202	med	med	med
303002.02	4622173.676	6.2	31.9	59.2	3.2	11210	23569	16669.12821	1.50707	3.55959	2.16189	2.051029259	med	med	med
303128.796	4625810.443	4	47.2	46.3	3.2	5426	29332	11985.10256	1.38607	3.76884	2.12862	2.155970089	med	med	med
301658.313	4632653.949	2.2	60.8	14.8	3.2	968	37152	6256.692308	1.20111	3.95122	2.02099	2.347155396	med	med	med
302994.471	4634172.61	2.3	57.1	39.7	3.2	182	38178	5845.25641	1.17685	3.91535	1.99786	3.383317274	high	high	med
315672.384	4616684.09	17	25.17	74.83	3.19	202	38127	5923.128205	1.17806	3.91824	1.99856	3.449541067	high	high	med
298370.116	4597268.313	13.5	30.6	68	3.1	29675	44084	37711.5641	1.43318	2.77768	1.8375	2.417859004	med	med	med
306918.619	4603094.373	16.5	38.3	61.5	3.1	18294	37686	30802.51282	1.63634	3.00532	2.04272	2.295414062	med	med	med
308044.772	4611852.023	14.8	26.4	69	3.1	16990	27887	22286.66667	1.52251	3.35393	2.08447	2.070689297	med	med	med
311298.536	4612502.413	9	43.3	40.1	3.1	6633	28751	13092.64103	1.4065	3.72247	2.12829	1.9980746	med	med	med
304917.663	4615915.354	8.8	48.7	43.7	3.1	12647	28892	22317.71795	1.63672	3.31821	2.14064	2.001713651	med	med	med
308115.108	4616754.638	6.7	47	46.8	3.1	13415	27949	21550.25641	1.61189	3.35173	2.14459	1.993314217	med	med	med
300958.682	4597898.664	11	10.5	89.5	3.04	9995	40957	32887.25641	1.35393	3.02729	1.91317	1.813477475	med	med	med
303099.169	4610334.776	8.4	24.4	75.6	3	17933	28830	23130.23077	1.62605	3.32042	2.10574	2.234718371	med	med	med
308148.994	4610199.23	15.9	32.1	61.9	3	19710	30607	24892.58974	1.59024	3.25719	2.08129	2.163516935	med	med	med
310499.327	4614177.895	8.2	35.7	58.2	3	34	41053	6979.102564	1.10884	3.81278	1.93472	3.311912479	high	high	med
296889.454	4617686.24	5.1	51.4	48.6	3	11099	29697	22881.58974	1.56006	3.28953	2.12512	1.946108954	med	med	med
306618.277	4618856.036	33	8.2	91.8	3	3741	39753	31009.20513	1.37641	3.18541	1.96651	1.848849026	med	med	med
301571.271	4627847.024	3.6	39.8	55.9	3	2910	31979	9884.564103	1.32348	3.86302	2.10522	1.91363156	med	med	med
302171.743	4632974.166	7.3	77.5	19.4	3	426	37303	6227.435897	1.19754	3.94755	2.01725	2.389404071	med	med	med
303135.448	4635485.501	2	63.7	34.4	3	314	40302	6630.871795	1.12663	3.83953	1.95133	3.191904053	high	high	med
302616.41	4636604.41	0.9	68.3	29.2	3	454	42754	8019.538462	1.06862	3.75225	1.89644	2.857437704	high	med	med
316374.045	4615838.792	17	28.83	71.18	2.999	30902	48798	42067.84615	1.3607	2.60995	1.78466	2.382894334	med	med	med
309571.289	4610888.042	32	41.41	58.59	2.94	18983	29880	24071.23077	1.62631	3.28306	2.09367	2.101589857	med	med	med
301859.154	4606668.679	9.3	20.3	75.3	2.9	21199	33831	27640.94872	1.61869	3.14248	2.06688	2.386359169	med	med	med
305600.106	4610227.762	7.8	26.3	73.7	2.9	11752	29056	22373.05128	1.64162	3.31238	2.14609	1.973537611	med	med	med
299255.846	4616074.975	5.1	46.6	53.4	2.9	8931	30218	23126.15385	1.60747	3.27103	2.13874	1.931869539	med	med	med
307363.79	4618243.712	11.1	35.1	57.1	2.9	14042	24939	19152.48718	1.59215	3.45882	2.16193	1.965559395	med	med	med
303514.023	4625810.954	3.2	24.5	18	2.9	5646	29281	12128.53846	1.38728	3.763	2.12768	1.872890138	med	med	med
302789.813	4628600.008	8.9	33.7	63.1	2.9	2005	32771	9477.717949	1.30745	3.88198	2.09626	1.893706964	med	med	med
302634.505	4613297.684	20	66.41	33.59	2.83	13190	44151	36081.69231	1.27314	2.90661	1.83179	1.77624442	med	med	med
300123.361	4605206.621	9.2	32.5	65.4	2.8	22816	35731	29512.02564	1.58331	3.07484	2.03092	2.290257194	med	med	med
304369.625	4605238.796	10.6	19.4	79.1	2.8	18536	34976	28395.07692	1.65141	3.10174	2.07196	2.152616183	med	med	med
301562.44	4610393.735	9.2	29.2	70.8	2.8	9368	29648	22659.53846	1.58583	3.29131	2.13992	1.769681655	med	med	med
303174.474	4627408.193	4.4	48.7	39.4	2.8	3721	31200	10730.38462	1.34803	3.82608	2.11362	1.821593936	med	med	med
303023.115	4636260.899	1.8	61.3	19.4	2.8	509	41953	7523.794872	1.08756	3.78075	1.91489	2.747059122	high	med	med
304599.891	4618132.996	21	20.76	79.24	2.73	7420	40676	32274.71795	1.35307	3.07938	1.92939	1.820968604	med	med	med
303467.307	4606568.99	9.4	26.5	69.4	2.7	19584	33603	27271.05128	1.65406	3.15056	2.07887	2.161674143	med	med	med
300215.828	4606763.039	11.6	28.5	65.5	2.7	22863	34161	28107.35897	1.58228	3.13074	2.05034	2.319191707	med	med	med
308795.203	4610326.443	18.4	64	8.9	2.7	19310	30207	24423.05128	1.61381	3.27142	2.09534	2.093575643	med	med	med
304019.5	4611122.97	9.5	38	62	2.7	14338	25235	19595.61538	1.58591	3.44833	2.14709	1.880801539	med	med	med
305159.948	4620840.088	17.1	49.6	32.1	2.7	19676	30573	24972.66667	1.49657	3.25837	2.03327	2.117987603	med	med	med
302353.822	4627420.849	4.2	58.3	30.3	2.7	3599	31169	10524.64103	1.34261	3.83423	2.11327	1.842323058	med	med	med
315021.217	4615241.595	21	24.95	75.05	2.683	15552	26449	20832.46154	1.59475	3.4051	2.12868	1.925610638	med	med	med
315357.943	4620121.483	12	24.51	75.49	2.672	30269	44678	38306.07692	1.42016	2.75651	1.82738	2.272886163	med	med	med
298975.648	4610621.238	10	14.58	85.42	2.67	11095	23845	16460.64103	1.48695	3.56912	2.15673	1.67026279	med	med	med
299815.224	4600454.899	8.5	37.7	19.7	2.6	26116	40525	34152.76923	1.51109	2.90431	1.92332	2.33037229	med	med	med
301592.644	4611185.171	9.1	33.3	66.7	2.6	17096	27993	22392.94872	1.5503	3.35016	2.09222	1.82433397	med	med	med
302398.896	4611187.384	8.5	43.5	56.5	2.6	19908	30805	25204.61538	1.49281	3.25015	2.03048	2.079637726	med	med	med
308877.726	4613394.246	10	27	39.9	2.6	1088	33680	8908.435897	1.28576	3.90806	2.08224	1.748403115	med	med	med
308888.373	4614200.631	6.9	32.7	53	2.6	256	41909	7473.769231	1.0886	3.78236	1.91586	3.033622457	high	high	med
310468.309	4614927.597	5.9	41.2	24.8	2.6	19066	29963	24154.30769	1.62449	3.28007	2.10024	1.957679665	med	med	med
302773.479	4633724.235	2.4	72.2	21.8	2.6	376	37992	5853.205128	1.18125	3.92172	2.00232	2.670694227	high	med	med
312668.092	4614836.692	11	37.68	62.31	2.595	12800	43761	35691.97436	1.283	2.92134	1.84022	1.800959721	med	med	med
311122.019	4611590.407	15.9	66.1	32	2.5	13004	23901	18097.5641	1.52802	3.49579	2.1643	1.62314339	med	med	med
300030.404	4612806.404	6.1	41.9	58.1	2.5	2394	32446	9511.410256	1.31241	3.87967	2.1006	1.608783596	med	med	med
302609.876	4622985.651	5.2	62.9	28.1	2.5	10306	25526	15925.82051	1.43781	3.59716	2.13754	1.706462379	med	med	med
314414.059	4618722.377	13	14.29	85.71	2.492	12518	32685	25722.10256	1.66491	3.18326	2.11061	1.625020552	med	med	med
314098.699	4605436.349	13	8.05	91.95	2.4	13469	26171	18829.84615	1.41293	3.48466	2.10007	1.68199031	med	med	med
303179.31	4611129.283	8.7	44	56	2.4	15408	26305	20704.79487	1.57893	3.41022	2.12653	1.701253792	med	med	med
301194.599	4630449.97	18	79.43	20.57	2.4	5828	33626	25865.46154	1.53132	3.17015	2.08603	0.878278894	low	low	low
302958.257	4635057.025	2	75.8	22.2	2.4	367	39218	6211.666667	1.15226	3.8781	1.9752	2.642317768	high	med	med
303385.243	4610276.937	22	24.65	75.35	2.36	6313	32984	25339.35897	1.54755	3.17262	2.0975	1.668834034	med	med	med
304441.389	4597090.032	23.1	28.1	6.1	2.3	24860	43195	36420.02564	1.49225	2.80931	1.93406	2.176217973	med	med	med
303225.445	4612751.429	7.7	60	40	2.3	6724	30893	13260.87179	1.34914	3.72464	2.09071	1.647024296	med	med	med
306594.669	4617487.744	7.5	68.3	24.4	2.3	11170	28599	21903.15385	1.58338	3.32864	2.1432	1.57283614	med	med	med
307561.856	4620717.339	6.8	53.2	20.8	2.3	17225	28122	22521.53846	1.53318	3.34561	2.08493	1.733679239	med	med	med
303830.157	4622958.753	5.2	31.5	11.7	2.3	9340	26354	15276.20513	1.47406	3.62616	2.14741	1.670894443	med	med	med
304211.346	4622958.311	5.6	63.6	25.4	2.3	9414	25367	15241.53846	1.47363	3.62349	2.15475	1.784316959	med	med	med
303020.029	4624187.765	12.2	45.2	51.4	2.3	6511	28273	12934.30769	1.41402	3.72678	2.13693	1.654320449	med	med	med
304275.264	4625384.487	3.7	69.4	30	2.3	5506	29404	12147.89744	1.39023	3.76257	2.12812	1.442894423	low	med	med
301114.843	4630482.195	3	22.9	77.1	2.3	728	33976	8671.615385	1.27725	3.91859	2.07726	1.894139751	med	med	med
302519.333	4633460.133	5.6	80.6	14.4	2.3	439	37545	6111.666667	1.19184	3.93894	2.01188	1.962673379	med	med	med
305316.581	4610779.901	20	17.23	82.77	2.25	21213	32110	26376.64103	1.5614	3.20371	2.05751	1.992653486	med	med	med
297403.457	4604062.597	6.4	41.8	57.8	2.2	25792	37804	31677.05128	1.5182	3.00112	1.96739	2.032340309	med	med	med
300379.872	4610055.368	7.6	45.4	33.3	2.2	19961	30858	25110.15385	1.59189	3.24826	2.082	1.925867395	med	med	med
308909.172	4612603.407	9.4	46.9	49.1	2.2	6289	28463	12675.25641	1.40662	3.73792	2.13533	1.523864122	low	med	med
303063.758	4623750.974	15.4	60.3	33.8	2.2	6791	28205	13178.12821	1.41941	3.71685	2.13678	1.596667322	med	med	med
302524.81	4634647.871	1.9	68.6	29.2	2.2	75	38926	6076.025641	1.15916	3.88849	1.9818	2.725570451	high	med	med
316891.384	4618474.078	12	17.49	82.51	2.158	18515	29412	23614.02564	1.63423	3.29971	2.10725	1.775683369	med	med	med
308836.888	4608352.009	75	53.64	46.36	2.12	552	42385	7821.923077	1.07735	3.76538	1.90514	2.128407177	med	med	med
304261.295	4603587.256	13.2	46.2	53.8	2.1	19407	36612	29952.46154	1.62182	3.04353	2.05187	1.788960134	med	med	med
310403.819	4611729.335	5.6	70.1	28.1	2.1	12426	23509	17753.89744	1.55391	3.51636	2.16429	1.412627057	low	med	med
302441.893	4612749.62	9.1	61.9	38.1	2.1	3287	31556	10219.4359	1.33346	3.84797	2.10955	1.601019884	med	med	med
310662.144	4612548.061	4.5	58	21	2.1	6419	28504	12875.41026	1.41185	3.73009	2.13512	1.555955265	med	med	med
300908.884	4617186.748	6.5	72.8	27.2	2.1	15305	26202	20544.61538	1.60208	3.41392	2.13648	1.333331374	low	med	med
302114.789	4630111.036	3	65.7	30.1	2.1	1809	33260	8870.666667	1.29317	3.90859	2.09038	1.626576657	med	med	med
303021.442	4635839.795	1.8	80.5	14.4	2.1	194	40720	6809.128205	1.11672	3.82463	1.94215	2.015330499	med	med	med
313963.667	4603439.951	27	6.33	93.67	2.09	15552	26449	20832.46154	1.59475	3.4051	2.12868	1.585365112	med	med	med
312202.638	4620951.871	3	61.25	38.74	2.012	31286	49182	42452.28205	1.35232	2.59629	1.77513	2.01938314	med	med	med
298835.324	4593728.458	16.5	55.6	36.4	2	33069	47478	41105.53846	1.35888	2.65692	1.77914	2.014273491	med	med	med
298855.439	4598794.855	15.3	62	37.3	2	28027	42436	36063.76923	1.46925	2.83631	1.87433	2.015803942	med	med	med
299320.694	4603622.19	9.4	42.2	57.2	2	24023	37513	31235.15385	1.55691	3.01144	1.99211	1.993540002	med	med	med
309020.569	4619722.708	4.1	76.7	23.3	2	16256	27153	21552.94872	1.55498	3.38005	2.10719	0.962601403	low	low	med
301845.473	4622583.416	3	39.3	44	2	10720	24650	16206.94872	1.45791	3.58247	2.14721	1.56623152	med	med	med
307905.054	4614043.559	34	28.69	71.31	1.97	21154	34872	28570.12821	1.61968	3.10544	2.0568	1.994633266	med	med	med
305936.482	4596651.874	20	31.12	68.88	1.9	12758	32748	25803.69231	1.6654	3.18098	2.10971	1.525451406	low	med	med
303069.124	4600458.565	12.9	74.5	23.3	1.9	22657	39773	33123.02564	1.55106	2.93106	1.99506	1.644201771	med	med	med
305917.83	4600581.268	18.9	53.8	22.1	1.9	20998	39977	33136.15385	1.57636	2.92377	2.00418	1.884626993	med	med	med
307988.339	4606056.855	14.5	64	31.7	1.9	15119	34910	27985.41026	1.65788	3.10409	2.08294	1.494878798	low	med	med
304293.686	4624172.797	2.5	95.8	3.1	1.9	7111	27863	13297.4359	1.41277	3.71088	2.13599	0.73767015	low	low	low
303071.638	4626212.047	2.7	66.8	32.2	1.9	4837	29859	11564.5641	1.37361	3.78759	2.12444	1.331587392	low	med	med
301680.196	4630719.82	2.7	48.2	31.6	1.9	1224	33764	8467.74359	1.28125	3.92653	2.08303	1.582577735	med	med	med
314337.344	4604985.766	16	12.2	87.8	1.85	318	36781	6428.102564	1.20988	3.96609	2.02909	2.858774869	high	med	med
305867.049	4620696.428	5.5	64.1	10.3	1.8	18852	29749	24148.5641	1.51315	3.28772	2.05223	1.721125523	med	med	med
313759.522	4608444.974	11	32.84	67.16	1.72	7579	27758	13839.97436	1.43001	3.68878	2.13665	1.442854626	low	med	med
302289.486	4610362.574	8.3	41.8	58.2	1.7	8293	30717	23509.10256	1.60345	3.25324	2.13476	1.424985454	low	med	med
303219.344	4613592.75	6.4	63.5	13.3	1.7	701	37548	6009.717949	1.19175	3.93724	2.01227	1.80571654	med	med	med
302403.769	4610970.572	21	42.2	57.8	1.69	19609	32324	24971.17949	1.26742	3.26619	1.94252	1.673475064	med	med	med
301673.591	4605657.076	24	18	82	1.63	21463	38739	32073.05128	1.57706	2.96782	2.01582	1.936144336	med	med	med
300201.042	4601902.047	13.3	63.9	27.5	1.6	24593	38989	32617.74359	1.54442	2.95896	1.96262	1.897330073	med	med	med
304095.01	4602107.3	18.2	69.8	29.9	1.6	20699	38068	31392.17949	1.59369	2.99173	2.02864	1.592836504	med	med	med
306856.494	4620895.228	6	54.9	11.6	1.6	18008	28905	23304.10256	1.52549	3.31775	2.06972	1.600638792	med	med	med
305021.769	4622093.912	6.9	67	13.6	1.6	18876	29772	24172.05128	1.5022	3.28687	2.0477	1.553804622	med	med	med
305933.713	4599651.948	53	27.67	72.33	1.54	26876	45289	38506	1.44836	2.7348	1.88242	1.981983842	med	med	med
297730.425	4605243.498	6.1	54.9	42.2	1.5	25208	36660	30591.05128	1.53096	3.04179	1.9908	1.897600584	med	med	med
299966.761	4612018.116	4.9	71.3	28.7	1.5	6988	28520	13388.07692	1.41197	3.70981	2.12884	1.260460726	low	low	med
302398.292	4613557.533	13.9	71.9	28.1	1.5	157	38104	5949.615385	1.1786	3.91905	1.99896	2.552480581	high	med	med
304107	4616737.495	8.5	66.2	18.7	1.5	16734	27631	21865.46154	1.6449	3.36308	2.12783	1.37103567	low	med	med
303559.401	4618307.011	5.8	75	12.3	1.5	11772	30432	23610.07692	1.54003	3.26342	2.10656	1.264559426	low	low	med
298501.076	4596633.503	42	51.63	48.37	1.44	19864	32579	25226.17949	1.26139	3.25712	1.93587	1.732435194	med	med	med
304841.694	4605570.426	32	23.33	76.67	1.44	8855	30861	23696.10256	1.62119	3.24812	2.13342	1.570612843	med	med	med
302198.603	4622199.172	3.4	53.1	21.8	1.4	10927	24905	16551.84615	1.51409	3.56969	2.15667	1.419270633	low	med	med
309089.849	4608456.396	65	58.2	41.8	1.38	15060	28641	22339.51282	1.58156	3.32714	2.11692	1.381862798	low	med	med
298168.877	4605643.44	14	32.5	67.5	1.35	7579	27758	13839.97436	1.43001	3.68878	2.13665	1.283325838	low	low	med
306496.985	4601970.135	54	26	74	1.34	23928	41218	34549.74359	1.52339	2.87965	1.96836	1.879258681	med	med	med
304923.411	4595578.083	18	88.7	9.2	1.3	26236	44819	38018.5641	1.46229	2.75153	1.89624	1.057314668	low	low	med
298543.559	4602037.116	7.8	70.2	29.3	1.3	25586	39307	33005.05128	1.52269	2.94764	1.94805	1.559489401	med	med	med
301557.183	4627489.605	3.5	72.1	20.6	1.3	3297	31554	10386.53846	1.338	3.84113	2.11066	1.140977931	low	low	med
300857.907	4630839.395	3.5	77.4	18.6	1.3	334	34357	8440.358974	1.26723	3.9292	2.07077	2.08308541	med	med	med
302520.625	4634226.836	2.3	83.9	9.6	1.3	239	38439	5942.794872	1.17068	3.90714	1.99106	1.850563867	med	med	med
297319.507	4605111.717	14	54.45	45.55	1.21	10600	30345	23411.35897	1.65604	3.26651	2.13769	1.295617783	low	low	med
303119.041	4599107.165	14.5	86.3	13.6	1.2	23727	41105	34428.4359	1.52783	2.88378	1.97234	1.039860112	low	low	med
309064.461	4620650.439	2.9	78.5	21.4	1.2	16570	27467	21866.53846	1.53599	3.36891	2.09603	0.677938572	low	low	low
302332.736	4623860.036	4.1	55.5	9.1	1.2	6633	29072	13125.48718	1.39894	3.72247	2.12255	1.235784279	low	low	med
304298.543	4624532.686	3.1	56.8	4.6	1.2	6239	29290	12794.66667	1.39376	3.73646	2.12264	1.225398103	low	low	med
301496.037	4631033.859	2.6	81.1	15.5	1.2	1332	34044	8319.282051	1.2746	3.93414	2.07847	0.715175506	low	low	low
299193.861	4603503.496	24	43.2	56.8	1.15	19044	29941	24132.15385	1.62497	3.28089	2.10036	1.527970278	low	med	med
298462.366	4616093.902	4.3	81.3	18.7	1.1	10613	28973	22181.84615	1.62171	3.31533	2.14822	0.599301107	low	low	low
305027.825	4619198.052	7.2	83.1	15	1.1	13324	24221	18587.30769	1.56914	3.48437	2.15885	0.510363556	low	low	low
302021.624	4624496.469	2.9	59.7	37.9	1.1	5834	29313	12433.5641	1.39321	3.75087	2.12649	1.221604437	low	low	med
302755.625	4626608.57	5.1	82.4	16.7	1.1	4469	30278	11232.71795	1.3637	3.80249	2.12089	0.612802523	low	low	low
303165.246	4595781.385	20.1	71.8	25.5	1	26489	44385	37654.92308	1.45678	2.76697	1.89916	1.495083501	low	med	med
307159.74	4611829.075	7.3	66.6	18.2	1	20301	31198	25597.23077	1.47567	3.23616	2.01472	1.520277626	low	med	med
301745.273	4613481.096	8.9	71.7	6.8	1	233	38628	5973.076923	1.16621	3.89906	1.98839	2.444156549	med	med	med
302593.642	4622186.041	4.3	64.4	21.1	1	10828	24528	16424.33333	1.51613	3.57322	2.16072	1.294247347	low	low	med
307682.241	4605716.145	55	69.8	30.2	0.99	17989	34740	28127.92308	1.65655	3.1101	2.07639	1.222186706	low	low	med
304871.047	4612792.059	2	81.22	18.78	0.99	19475	38710	31842.51282	1.60952	2.96888	2.02605	0.880248627	low	low	low
317347.988	4620985.392	6	99.99	0	0.969	24214	37680	31404.41026	1.55273	3.00553	1.98755	0.944059471	low	low	med
302703.765	4594517.294	13	73.81	26.19	0.93	12812	43774	35704.20513	1.2827	2.92088	1.83972	1.038701586	low	low	med
310416.279	4610085.697	5.5	70.4	8.3	0.9	11023	31078	24116.82051	1.67333	3.24043	2.13	1.096936039	low	low	med
304816.596	4611095.704	7.5	83.5	16.5	0.9	14435	25332	19319.74359	1.55382	3.44484	2.16206	0.514050239	low	low	low
309615.051	4611752.431	4.1	62.2	2.5	0.9	12525	24175	17911.15385	1.55022	3.51284	2.15821	1.253572927	low	low	med
300812.406	4613622.495	7.8	90.2	9.8	0.9	303	39728	6393.897436	1.1402	3.85992	1.96401	1.906498831	med	med	med
299995.53	4613648.552	4.3	89.1	10.9	0.9	502	41160	7094.538462	1.10631	3.80897	1.93225	1.592157493	med	med	med
299146.223	4614183.432	2.6	79.6	20.4	0.9	19046	29943	24134.20513	1.62493	3.28082	2.09613	0.909209591	low	low	low
304923.51	4615119.608	5	51.3	2.8	0.9	11149	30024	23179.58974	1.65779	3.27794	2.1404	1.258343133	low	low	med
302299.269	4615195.915	18.6	94	6	0.9	18090	28987	23178.02564	1.64587	3.31483	2.11235	0.831256304	low	low	low
302511.378	4616785.724	5.4	91.4	8.6	0.9	17116	28013	22330.48718	1.63587	3.34949	2.1151	0.645308842	low	low	low
302276.091	4624610.549	3.3	82.9	15.6	0.9	6029	28825	12558.30769	1.40262	3.74396	2.13263	0.612674977	low	low	low
313086.671	4613147.824	37	66.31	33.7	0.828	7579	27758	13839.97436	1.43001	3.68878	2.13665	1.208462055	low	low	med
308037.821	4615018.906	4.4	54.2	1.9	0.8	19534	30431	24679.05128	1.60226	3.2636	2.08869	1.516231167	low	med	med
303312.615	4615960.316	14.3	74.6	6.1	0.8	17254	28151	22342.28205	1.66417	3.34454	2.12341	0.935940825	low	low	med
300918.682	4616039.722	6.5	95.2	4.8	0.8	17745	28642	22894.74359	1.64036	3.32707	2.11276	0.511888633	low	low	low
300906.937	4616756.769	4.3	96.8	3.2	0.8	17556	28453	22793.74359	1.62574	3.3338	2.10524	0.512255811	low	low	low
308246.993	4619067.812	4	97.2	2.8	0.8	13802	24699	18743	1.53857	3.4674	2.1646	0.474050731	low	low	low
305242.556	4622101.233	4.2	84.5	6	0.8	18257	29154	23553.30769	1.51277	3.30889	2.06118	0.724316982	low	low	low
304628.298	4622530.222	5.7	72.7	4.6	0.8	11879	23802	17160.30769	1.46895	3.54123	2.14615	1.019950764	low	low	med
301780.414	4591320.284	82	84.73	15.27	0.71	25129	43939	37115.35897	1.48637	2.78284	1.92053	0.948446359	low	low	med
298148.287	4592081.981	15.5	89.3	10.6	0.7	34237	49292	42852.97436	1.3333	2.59238	1.74788	1.019327961	low	low	med
306368.174	4611841.492	6.6	73.5	4.1	0.7	12032	23068	17222.20513	1.48811	3.53578	2.1557	1.05002383	low	low	med
312410.413	4614257.664	11	75.4	24.6	0.7	15552	26449	20832.46154	1.59475	3.4051	2.12868	0.989303978	low	low	med
303296.408	4616766.36	7.9	69.7	4.8	0.7	16966	27863	22143.94872	1.64155	3.35479	2.12076	1.034983934	low	low	med
304274.52	4619179.707	5.9	59.5	3.8	0.7	13564	24587	18885.89744	1.56945	3.47583	2.15106	1.199893113	low	low	med
303374.142	4621690.077	5.7	84.7	14.1	0.7	16461	27358	21757.64103	1.53275	3.37279	2.09517	0.494695923	low	low	low
302290.038	4625024.641	3.4	75.1	10.5	0.7	5598	29173	12206.79487	1.39241	3.7593	2.12993	1.024460751	low	low	med
303499.446	4626128.044	2.5	89.8	0	0.7	5170	29585	11783.69231	1.38009	3.77784	2.12655	0.707254143	low	low	low
300435.585	4603135.612	30	76.33	23.67	0.65	13373	24117	18367.92308	1.49957	3.48807	2.1462	0.987204631	low	low	med
315846.603	4605280.287	1	78.25	21.75	0.65	33680	49493	42976.84615	1.33294	2.58522	1.7513	1.125985133	low	low	med
304357.411	4600027.906	18	81.1	18.9	0.62	12176	26820	20409.87179	1.58872	3.39193	2.16193	0.551224906	low	low	low
299957.352	4611201.65	2.6	97.8	2.2	0.6	12582	31231	24410.58974	1.52112	3.23495	2.08583	0.482431266	low	low	low
303951.462	4612752.673	5.5	96	4	0.6	6357	30526	12894.02564	1.35782	3.7377	2.10028	0.54364669	low	low	low
309662.543	4613354.496	4	67.3	1.8	0.6	1240	33451	8834.769231	1.28865	3.91027	2.0864	1.211892669	low	low	med
303851.293	4613601.003	3.8	98.2	1.8	0.6	495	36100	6900.205128	1.22599	3.98228	2.04369	1.682280239	med	med	med
304092.156	4614242.229	6.6	63.3	25	0.6	140	45022	9730.384615	1.01497	3.67156	1.83801	2.669271699	high	med	med
308039.949	4614195.506	4.3	80.1	1.9	0.6	182	42269	7696.076923	1.08009	3.76955	1.90778	1.840679153	med	med	med
300857.847	4615199.126	5.2	95.8	4.2	0.6	18294	29191	23392.64103	1.63909	3.30757	2.11023	0.690846155	low	low	low
301703.282	4615187.923	11.1	91.7	6.9	0.6	18261	29158	23348.82051	1.64213	3.30875	2.11104	0.775731401	low	low	low
305034.371	4619927.908	5.5	89	2.5	0.6	12801	23698	17965.10256	1.54171	3.50298	2.16578	0.577829676	low	low	low
303863.938	4623371.186	3.6	57.7	1.7	0.6	10029	26369	15762.97436	1.41998	3.60705	2.12658	1.207512241	low	low	med
303745.39	4623964.475	2	68.6	8.3	0.6	6880	27956	13099.5641	1.41494	3.71909	2.13776	1.060021433	low	low	med
303481.786	4624183.95	3.5	92.3	4.3	0.6	6640	28051	13001.25641	1.41636	3.72326	2.13843	0.660600384	low	low	low
301002.739	4614565.059	11	98.5	1.5	0.58	15592	35341	28420.53846	1.6655	3.08875	2.07832	0.453614006	low	low	low
303809.649	4601376.162	62	74.74	25.26	0.52	19231	50192	42123.02564	1.15	2.67835	1.72529	1.236368589	low	low	med
298482.285	4592967.149	43	85.5	14.5	0.5	23158	54119	46049.74359	1.22152	2.53001	1.67006	0.870157744	low	low	low
299875.189	4610437.215	3.2	93.4	6.6	0.5	10897	28039	21372.76923	1.60246	3.34856	2.15563	0.577423567	low	low	low
303991.736	4611938.205	6.8	96.3	3.7	0.5	10153	24754	15841.48718	1.49094	3.59723	2.15823	0.491645708	low	low	low
309408.994	4612436.784	4.3	78.7	0.9	0.5	6822	28246	13077.41026	1.40336	3.72116	2.13186	0.697825226	low	low	low
305764.534	4612637.819	6	94.4	1.5	0.5	4950	30206	11731.66667	1.3721	3.78232	2.11939	0.574503735	low	low	low
300874.138	4614435.285	5.3	95.4	3.8	0.5	19952	30848	25028.87179	1.60513	3.24858	2.07662	0.742273913	low	low	low
296859.932	4616144.682	2.3	98.5	1.5	0.5	11834	28276	21681.46154	1.62317	3.34013	2.15129	0.485341675	low	low	low
308236.002	4619528.115	2.9	97.5	1.8	0.5	17891	28788	23187.94872	1.53904	3.32188	2.07615	0.407790988	low	low	low
303366.927	4619972.39	2.9	96.6	1.4	0.5	12741	24816	18170.84615	1.54923	3.50511	2.151	0.442964935	low	low	low
305021.621	4622516.16	3	93.9	1.3	0.5	12541	23975	17772.41026	1.46486	3.51767	2.13627	0.545906617	low	low	low
304646.638	4622927.521	3.9	91.8	2.2	0.5	9732	25074	15370.89744	1.46954	3.61733	2.15411	0.612376587	low	low	low
302242.133	4623412.506	2.8	78.2	3.5	0.5	7301	27813	13595.61538	1.42868	3.69871	2.13836	0.718807948	low	low	low
303452.456	4623389.147	2.9	86	1.8	0.5	9197	26650	15045.82051	1.42237	3.63662	2.13193	0.606472983	low	low	low
303436.595	4624598.554	3.3	97.8	2.2	0.5	6366	29602	12940.30769	1.3864	3.73197	2.11606	0.514354185	low	low	low
303060.122	4626579.059	2.7	91.8	6.8	0.5	5894	30043	12429.35897	1.36926	3.75418	2.11263	0.631906869	low	low	low
299191.453	4609392.882	4	87	13	0.47	33912	48321	41948.38462	1.34043	2.62692	1.76327	0.927617942	low	low	low
301002.739	4614565.059	11	98.15	1.85	0.47	22213	40213	33471.92308	1.55461	2.91541	1.99525	0.813034449	low	low	low
304555.793	4595022.471	72	87.86	12.14	0.46	16136	27033	21283.07692	1.6328	3.38436	2.13413	0.565619349	low	low	low
301002.739	4614565.059	11	96.92	3.08	0.46	28719	43129	36756.25641	1.4541	2.81166	1.85478	0.814761251	low	low	low
298615.278	4591741.153	57	69.7	30.3	0.45	18784	36015	29353.48718	1.63541	3.06474	2.06103	1.250013776	low	low	med
314222.67	4612940.443	12	76.92	23.09	0.436	2439	37117	28629.41026	1.44305	3.27572	2.02801	0.737770974	low	low	low
301002.739	4614565.059	11	96.87	3.13	0.42	23467	37713	31357.02564	1.56908	3.00436	1.99383	0.814761251	low	low	low
302828.236	4599069.557	1	95.39	4.61	0.41	21917	40918	34074.61538	1.55635	2.89032	1.98752	0.814761251	low	low	low
305605.813	4611085.407	3	99	1	0.4	13907	25509	19410.48718	1.55772	3.43858	2.16364	0.422632637	low	low	low
302430.914	4614378.905	6.1	97.8	2.2	0.4	10385	31501	24440.84615	1.66489	3.22538	2.12535	0.498528353	low	low	low
300043.322	4614466.174	4	93	3.3	0.4	19560	30457	24648.12821	1.6137	3.26253	2.0845	0.827594873	low	low	low
300087.588	4616053.958	4.8	95.9	4.1	0.4	18228	29125	23446.84615	1.61489	3.30992	2.09846	0.62631417	low	low	low
298537.645	4617497.479	2.9	96.4	3.6	0.4	17340	28237	22636.23077	1.59243	3.34152	2.0964	0.355112811	low	low	low
308803.613	4617427.358	3.5	98.7	1.3	0.4	16199	27095	21393.07692	1.62421	3.38211	2.1292	0.423969628	low	low	low
303378.941	4619166.456	3.6	92.3	1.5	0.4	15446	26343	20742.15385	1.55923	3.40891	2.12079	0.551350477	low	low	low
304190.82	4619986.482	4.5	82.4	1.2	0.4	12602	23499	17844.58974	1.54937	3.5101	2.16588	0.471360708	low	low	low
303457.572	4620635.497	1.6	82.8	1.4	0.4	13211	23956	18180.74359	1.50929	3.49384	2.15406	0.44978587	low	low	low
309594.019	4620653.002	1.9	99.6	0.1	0.4	16068	26965	21364.94872	1.54204	3.38674	2.10471	0.439449616	low	low	low
304309.795	4620805.496	4	90.4	1.7	0.4	13531	24276	18502.51282	1.5014	3.48245	2.14545	0.530468751	low	low	low
305785.559	4621682.013	2.3	98.7	1.2	0.4	11811	23404	17190.92308	1.53048	3.53824	2.16413	0.493158523	low	low	low
302231.155	4622593.858	1.5	97	3	0.4	11579	24260	16937.94872	1.45812	3.5519	2.14307	0.493158523	low	low	low
302632.607	4622602.774	4.4	94.5	1.4	0.4	10122	25670	15907.48718	1.49338	3.59833	2.15163	0.561551255	low	low	low
305060.021	4622917.356	1.7	89.6	2.7	0.4	10263	24842	15816.84615	1.46548	3.59873	2.15045	0.603445345	low	low	low
304258.453	4623341.489	3.5	96.1	2	0.4	10729	25976	16351.61538	1.41984	3.58211	2.12443	0.498360647	low	low	low
303856.796	4623748.072	2.6	91.3	2	0.4	7012	27700	13324.79487	1.42585	3.70899	2.14116	0.644560483	low	low	low
303430.702	4623778.66	3.3	85.5	2.5	0.4	6916	27940	13263.61538	1.4236	3.71237	2.13949	0.541453468	low	low	low
302641.978	4624209.3	2.4	91.7	2.4	0.4	6338	28732	12826.46154	1.40698	3.73293	2.13202	0.638886155	low	low	low
303452.488	4624964.809	2.8	99.3	0.5	0.4	6249	28747	12614.82051	1.39605	3.74155	2.13	0.521693907	low	low	low
302732.214	4626212.518	3.4	97.1	1.9	0.4	4708	30090	11502.38462	1.37136	3.79097	2.1228	0.52151856	low	low	low
301561.532	4627047.222	2.5	97.3	2.5	0.4	3813	30969	10789.35897	1.3502	3.82281	2.11558	0.540075632	low	low	low
303147.851	4627015.563	3	98.3	1.7	0.4	4195	30947	11185.87179	1.35458	3.80691	2.11327	0.534439175	low	low	low
315921.33	4612765.234	9	97.93	2.07	0.346	612	41997	7562.74359	1.08655	3.77922	1.91393	0.977192922	low	low	med
312752.503	4595360.688	7	89.88	10.12	0.31	7579	27758	13839.97436	1.43001	3.68878	2.13665	0.615895209	low	low	low
303273.537	4621391.711	4	93.06	6.94	0.31	1483	39023	30186.23077	1.39486	3.26023	1.99	0.631853654	low	low	low
300054.936	4615241.468	3.2	96.1	1.3	0.3	18515	29412	23642.61538	1.6281	3.29971	2.10466	0.672008826	low	low	low
299207.276	4615381.828	2.5	98.6	1.4	0.3	18714	29611	23874.20513	1.61683	3.29263	2.09831	0.670087965	low	low	low
299311.172	4616801.269	4.7	97	3	0.3	13312	27114	20789.79487	1.59522	3.38147	2.1541	0.416110758	low	low	low
300148.482	4616863.438	3.9	99.7	0.3	0.3	11704	27507	20978.4359	1.60499	3.36745	2.15924	0.480749377	low	low	low
300838.192	4617130.93	3.3	98.2	1.8	0.3	15128	26025	20316.20513	1.60627	3.42022	2.14321	0.409033321	low	low	low
308137.701	4621235.228	2.4	95.9	3.6	0.3	12705	23450	17746	1.50485	3.51184	2.15865	0.438411593	low	low	low
306701.62	4621664.991	3.2	91.7	1.7	0.3	12009	22906	17317.84615	1.5249	3.53119	2.16447	0.597804511	low	low	low
304667.594	4623329.193	2.7	89.6	1.5	0.3	8783	26861	14827.97436	1.45845	3.64598	2.14338	0.62119203	low	low	low
304524.858	4623709.781	2.5	90	2.9	0.3	7477	27425	13581.35897	1.42296	3.69785	2.13995	0.615671631	low	low	low
304257.799	4623773.755	2.5	94.4	1.4	0.3	7204	27554	13398.15385	1.42459	3.70557	2.14102	0.57570926	low	low	low
303524.484	4625465.087	1.6	97.6	2.2	0.3	5433	29637	12106.58974	1.38555	3.76517	2.1248	0.509568281	low	low	low
304555.391	4604244.835	33	18.47	81.53	0.29	28355	46251	39520.84615	1.41616	2.70057	1.85086	1.74207513	med	med	med
303273.537	4621391.711	4	93.08	6.92	0.27	1571	40889	31776	1.35133	3.22197	1.95159	0.628996499	low	low	low
314430.174	4598872.651	19	89.67	10.33	0.24	20177	31074	25386.05128	1.57433	3.24058	2.06509	0.870523898	low	low	low
313914.776	4611218.603	0	95.7	4.3	0.2	24960	55922	47852.35897	1.21246	2.46191	1.643	0.800997216	low	low	low
300161.619	4617424.23	2	99.1	0.9	0.2	15743	26640	21020.84615	1.59719	3.3983	2.12625	0.417214591	low	low	low
297865.301	4617611.977	3.6	98.7	1.3	0.2	10721	30186	23281.17949	1.55659	3.27217	2.12084	0.486098194	low	low	low
309509.658	4621111.917	4	96.68	3.32	0.2	3467	41316	32326.79487	1.33687	3.16837	1.93488	0.53043472	low	low	low
302212.57	4623005.514	2.8	97.7	2	0.2	9626	25846	15347.89744	1.43954	3.62139	2.14029	0.513847577	low	low	low
307970.635	4610263.997	7	97.5	2.5	0.17	24693	36075	30013.17949	1.54225	3.06264	2.00459	0.800997216	low	low	low
300570.271	4592909.191	17	98.2	1.8	0.14	122	38493	5929.820513	1.1694	3.90386	1.99107	1.751820767	med	med	med
313563.994	4600894.88	4	85.3	14.7	0.14	23299	54260	46190.87179	1.21873	2.52465	1.66984	0.866207288	low	low	low
303273.537	4621391.711	4	98.58	1.42	0.14	2175	42163	32919.20513	1.31705	3.17071	1.92218	0.541080951	low	low	low
303273.537	4621391.711	4	97.63	2.37	0.14	3844	38115	29608.69231	1.41779	3.20686	2.00061	0.528071476	low	low	low
313950.433	4593218.749	55	96.98	3.02	0.12	25664	37094	31027.38462	1.521	3.02635	1.97924	0.800997216	low	low	low
316230.648	4594160.269	38	97.3	2.7	0.11	15552	26449	20832.46154	1.59475	3.4051	2.12868	0.416251258	low	low	low
313993.348	4594884.186	42	97.06	2.94	0.05	20506	31403	25802.64103	1.47366	3.22887	2.0107	0.760751306	low	low	low
315485.19	4617177.773	7	99.68	0.32	0.05	12307	30639	23850.53846	1.67905	3.25605	2.13119	0.463501044	low	low	low
